# Supplementary material for: Knowledge, attitudes, and practice on the prevention of central line-associated bloodstream infections among nurses in oncological care: A cross-sectional study in an area of southern Italy
Source: PLoS One. 2017 Jun 30;12(6):e0180473. doi: 10.1371/journal.pone.0180473 (PMC5493401; doi:10.1371/journal.pone.0180473)
Supplement: S1 Dataset — (XLS) [file pone.0180473.s003.xls]

## Sheet: Foglio1
prot	osp	A1	A2	A3	A4	A5	A6	B1.1	B1.2	B1.3	B1.4	B1.5	B2.1	B2.2	B2.3	B2.4	B2.5	B2.6	B2.7	B2.8	C1	C2	C3	C4	C5	C6	D1	D1.1	D1.2	D1.2.1	D1.3	D1.3.1	D1.4	D1.5	D1.6	D1.7	D1.7.1	D2	D2.1	D2.2	D2.2.1	D3	D3.1	D3.2	D3.3	D3.4	D4	D4.1	D5
1	1	0	38	9	1	1	1	1	0	0	0	0	1	1	1	1	1	1	1	1	10	10	10	1	2	3	1	5	0	5	5	1	3	3	2	1	3	5	3	1	5	1	5	5	24	1	5	2	5
2	1	1	37	3	1	1	1	1	1	1	1	0	2	2	2	2	2	2	2	2	10	9	10	2	2	3	1	4	0	888	5	0	3	3	2	0	888	2	3	1	888	1	999	888	200	1	999	999	5
3	1	1	30	6	3	1	1	1	0	0	1	0	1	2	0	1	1	0	1	0	9	6	10	1	1	3	1	5	1	5	5	1	3	2	3	1	300	4	3	1	150	1	5	5	24	1	999	999	5
4	1	1	33	1	2	1	1	1	1	1	0	0	1	1	1	1	1	1	1	1	10	8	10	1	1	3	1	4	1	888	5	1	3	3	2	1	2	5	2	1	2	1	4	5	24	888	4	2	5
5	1	1	44	19	1	1	1	1	0	1	1	0	1	1	1	0	1	0	1	1	10	6	10	2	3	3	1	5	1	888	5	3	3	3	999	999	999	5	3	0	999	1	5	999	12	1	5	3	5
6	1	1	59	35	1	1	1	1	0	1	1	0	1	1	1	0	1	1	1	0	10	5	10	2	3	3	1	5	0	888	5	3	2	3	999	0	999	5	888	0	999	0	999	5	12	888	5	888	5
7	1	0	36	6	1	1	1	1	0	1	1	0	1	1	1	0	1	1	1	0	10	6	10	2	3	3	1	5	1	888	5	3	2	3	888	0	999	5	3	0	999	0	999	5	12	888	5	2	5
8	1	1	30	1	3	1	3	1	1	1	0	0	1	1	0	1	1	1	1	1	9	3	10	1	1	3	1	4	1	888	5	1	7	3	999	1	2	3	2	1	1	1	4	5	48	1	999	999	5
9	1	1	33	1	1	1	3	1	1	1	0	0	1	1	0	1	1	1	1	1	9	3	10	1	1	3	1	5	1	888	5	1	7	3	999	1	888	5	2	888	999	1	5	5	48	1	999	999	5
10	1	1	28	1	3	1	3	1	1	1	0	0	1	1	0	1	1	1	1	1	9	2	10	1	1	3	1	5	1	888	5	1	7	3	999	1	888	5	2	1	888	1	5	5	48	1	5	888	5
11	1	0	53	15	2	1	1	1	1	1	1	1	0	1	1	1	0	0	0	0	1	10	10	2	1	3	1	5	0	888	5	0	5	888	888	888	888	999	999	999	999	1	5	5	888	888	999	999	5
12	1	1	34	1	1	1	3	0	1	0	0	0	1	1	0	1	1	1	1	1	10	3	10	1	1	3	1	5	1	888	5	1	7	3	999	1	888	5	888	1	888	1	5	5	36	1	888	888	5
13	1	0	48	16	1	1	3	1	0	0	0	0	1	1	1	1	1	1	1	0	10	5	9	2	2	3	1	5	1	5	5	1	7	3	999	888	888	5	3	1	700	1	5	5	200	1	5	3	5
14	1	0	45	8	2	1	3	1	0	1	0	0	1	1	1	1	1	1	1	1	8	3	10	2	2	3	1	5	1	3	5	2	888	3	999	888	888	5	3	1	500	1	5	5	888	888	5	3	5
15	1	1	38	5	1	1	3	0	1	1	0	1	1	1	1	1	1	1	1	1	8	10	10	2	2	3	1	5	1	5	5	1	5	3	999	888	888	5	3	0	999	0	999	999	999	999	999	999	5
16	1	1	42	1	1	1	3	0	1	1	0	1	1	1	1	1	1	1	1	1	8	10	10	2	2	1	1	5	1	5	5	1	5	3	999	888	888	3	3	999	999	0	999	999	999	999	999	999	5
17	1	1	50	8	1	1	1	1	0	1	1	0	1	1	1	1	0	1	0	1	10	3	10	1	1	3	1	5	888	1	5	1	2	3	2	1	1	5	3	1	1	1	5	5	24	1	5	3	5
18	1	1	55	35	1	3	2	1	0	0	1	0	1	1	1	0	0	1	1	0	8	10	10	1	1	3	0	999	999	999	999	999	999	999	999	999	999	999	999	999	999	0	999	999	24	1	999	999	999
19	1	0	45	20	1	1	2	1	0	1	1	0	1	1	1	1	0	1	0	1	10	3	10	1	1	3	1	5	1	1	5	1	2	3	2	1	5	5	3	1	1	1	5	5	888	1	5	3	5
20	1	0	33	5	3	1	2	1	0	1	1	0	1	1	1	0	1	1	1	1	9	5	10	1	1	3	1	5	1	888	5	0	3	3	2	1	2	5	3	1	2	1	5	5	100	1	5	3	5
21	1	0	38	10	1	1	1	0	0	0	0	0	1	1	1	1	1	1	2	1	10	10	10	1	1	1	1	5	0	888	888	1	2	3	2	0	999	888	2	0	999	1	4	999	24	888	4	2	4
22	1	0	37	10	1	1	1	0	0	0	0	0	1	0	1	0	0	0	1	1	8	6	10	2	1	3	1	5	1	888	5	3	2	3	888	1	888	5	3	1	888	1	3	888	72	888	4	3	5
23	1	0	38	7	1	1	1	0	0	0	0	0	0	0	1	0	1	1	1	0	5	7	10	1	2	3	1	5	1	888	4	888	3	888	888	888	888	888	3	1	888	1	4	2	24	888	4	3	5
24	1	1	44	24	1	1	1	1	1	0	1	1	0	1	1	1	0	0	0	0	1	10	10	2	1	3	1	5	888	888	5	1	5	888	2	888	888	999	999	999	999	0	999	999	999	999	999	999	5
25	2	0	46	888	1	1	2	1	1	1	1	1	1	1	0	1	1	1	0	0	10	10	10	1	1	3	1	5	0	888	5	2	7	3	2	888	888	5	2	1	888	1	5	888	24	888	3	2	5
26	2	0	53	5	1	1	2	0	0	0	1	0	0	1	1	0	1	0	1	0	10	5	10	1	2	3	1	5	1	888	5	3	3	3	3	0	999	5	3	0	999	1	5	5	100	1	5	3	5
27	2	1	39	6	1	1	2	1	1	1	0	0	1	1	1	1	1	1	1	0	9	6	10	1	2	3	1	5	0	4	5	2	7	3	888	1	888	5	3	1	888	1	5	5	72	1	5	3	5
28	2	1	51	4	1	1	2	0	0	1	1	0	1	1	1	1	1	1	1	1	10	5	10	1	2	3	1	5	1	5	5	3	2	3	2	1	1	5	4	0	999	1	5	5	24	1	5	4	5
29	2	0	55	1	1	1	2	0	0	1	1	0	1	1	0	1	1	1	1	1	8	5	10	1	1	1	1	5	1	1	5	1	7	3	999	1	1	999	999	999	999	1	5	5	100	1	999	999	5
30	2	1	57	8	1	1	2	0	0	0	0	0	0	1	1	0	2	2	2	2	5	6	10	2	1	1	1	5	888	888	888	1	2	3	888	1	888	5	3	888	888	1	5	4	24	1	5	3	888
31	2	1	47	7	1	1	2	1	0	1	1	0	2	1	2	0	2	2	2	0	1	7	6	1	1	1	1	888	1	888	5	1	2	3	2	888	888	4	3	1	888	1	4	4	24	1	5	3	5
32	2	0	46	8	1	1	2	1	0	1	1	0	1	1	0	1	1	1	1	1	10	3	10	1	1	3	1	5	1	1	5	3	7	3	2	1	1	999	999	888	888	1	5	5	24	1	999	999	5
33	2	0	50	8	1	1	2	0	0	1	1	0	1	1	1	0	2	1	2	2	7	6	10	1	2	1	1	888	1	888	5	888	2	3	2	888	888	5	3	1	888	1	5	4	24	1	5	3	5
34	2	1	38	3	1	1	2	0	0	0	0	0	1	0	0	2	1	0	1	1	10	8	10	2	2	3	1	5	888	10	5	888	2	3	888	1	888	5	3	888	888	1	5	5	24	1	5	2	5
35	2	0	39	6	1	1	2	1	1	1	1	0	1	0	1	1	1	1	1	0	10	5	10	1	2	3	1	4	1	10	5	888	2	3	2	1	888	5	2	1	888	1	5	5	24	1	5	2	5
36	2	0	47	7	1	1	2	0	1	0	0	0	0	1	1	0	1	0	1	0	10	5	10	1	1	1	1	5	0	2	5	2	7	3	2	1	1	5	3	1	1	1	5	5	24	1	5	3	5
37	2	1	44	2	1	1	3	0	1	0	1	0	1	0	1	1	1	0	1	1	10	5	7	1	1	3	1	4	888	888	5	0	7	3	999	888	888	5	3	0	999	1	999	5	888	1	999	999	5
38	3	1	39	6	1	1	3	1	0	0	1	0	1	1	1	1	0	0	1	0	8	10	10	1	2	3	0	999	999	999	999	999	999	999	999	999	999	5	3	0	888	1	5	5	100	1	5	3	5
39	3	0	48	5	1	1	3	0	0	0	1	0	1	1	1	1	0	1	1	0	9	5	10	1	2	3	0	999	999	999	999	999	999	999	999	999	999	5	3	0	888	1	5	5	100	1	5	3	5
40	3	0	42	4	3	1	3	0	0	0	1	0	1	1	1	1	0	2	1	0	8	10	10	1	2	3	0	999	999	999	999	999	999	999	999	999	999	5	3	0	888	1	5	5	100	1	5	888	5
41	3	1	40	1	1	3	3	0	0	0	1	0	1	1	1	1	0	1	1	0	9	9	10	1	2	3	0	999	999	999	999	999	999	999	999	999	999	5	3	888	888	1	5	5	100	1	5	3	5
42	4	1	55	20	1	1	2	1	1	0	0	0	2	0	0	1	1	2	0	2	1	4	3	2	2	1	1	3	0	888	3	1	7	3	999	888	888	3	3	0	999	1	2	2	888	888	3	3	4
43	4	1	52	4	1	3	1	1	1	0	0	0	1	1	1	1	1	1	0	1	8	4	10	1	2	3	1	5	0	3	5	3	7	3	2	0	999	5	3	0	999	1	5	5	100	1	5	3	5
44	4	1	59	37	1	1	2	1	1	1	1	0	1	1	1	1	1	1	1	1	10	3	10	1	2	3	1	5	0	1	5	3	5	3	2	0	999	5	3	0	999	1	5	999	100	1	5	3	5
45	4	1	35	3	3	1	3	1	1	0	1	0	1	2	1	0	1	1	1	1	10	10	10	1	2	3	1	5	1	3	5	1	3	3	2	1	2	5	3	1	1	1	5	5	24	1	888	3	5
46	4	1	40	12	1	1	2	1	0	0	1	0	1	1	1	1	0	1	0	0	10	9	10	1	1	3	1	5	1	888	5	1	5	3	2	888	888	4	3	0	999	1	5	5	96	888	5	3	5
47	4	1	35	5	1	1	3	1	1	1	1	0	1	1	1	1	1	1	1	1	10	10	10	1	1	3	1	5	1	888	5	1	3	3	2	1	300	5	3	1	888	1	5	5	48	1	5	3	5
48	4	1	38	3	2	1	3	1	1	1	1	0	1	0	1	0	1	0	1	1	10	10	10	2	2	3	1	5	1	5	5	1	5	3	2	1	2	5	3	1	2	1	5	5	48	1	5	3	5
49	4	1	26	2	3	1	2	1	1	0	0	0	1	1	1	1	1	1	1	1	10	8	10	1	2	3	1	5	1	100	5	1	7	3	2	0	999	5	3	0	999	1	5	5	24	1	5	3	5
50	4	1	28	3	3	1	3	1	1	1	1	0	0	1	1	1	1	1	0	0	9	1	10	2	1	3	1	5	1	888	4	2	3	3	2	0	999	4	3	0	999	1	4	4	100	1	5	3	5
51	4	0	34	8	1	1	2	1	1	1	0	0	1	1	1	1	1	1	1	1	8	7	10	1	1	3	1	5	1	1	888	1	7	3	2	1	1	5	3	1	1	1	5	5	24	1	5	3	5
52	4	1	29	3	3	1	2	1	1	0	1	0	1	1	1	1	1	1	1	1	8	8	10	1	1	3	1	5	1	1	5	1	7	3	2	1	888	888	3	1	888	1	5	5	24	1	5	3	5
53	4	1	26	3	3	1	2	1	0	1	1	0	1	1	1	1	1	1	1	1	8	5	10	1	1	3	1	5	1	888	5	1	7	3	888	1	1	5	3	1	888	1	5	5	24	1	5	3	5
54	4	0	46	19	1	1	1	1	1	1	1	1	1	0	1	1	1	1	1	1	8	6	10	1	2	3	1	5	1	888	5	888	7	3	2	0	999	5	3	0	999	1	5	5	24	1	5	3	5
55	4	1	40	10	2	1	1	0	0	1	1	0	1	1	1	1	1	1	1	2	10	1	10	2	2	3	1	5	1	3	5	0	7	3	888	0	999	2	3	888	999	1	4	5	24	1	4	888	5
56	4	1	52	14	1	1	2	1	0	1	0	0	1	1	1	1	1	1	1	1	8	6	8	1	1	3	1	5	1	3	5	3	7	3	888	1	2	5	3	1	2	1	5	5	24	1	5	3	5
57	4	0	30	3	3	1	3	1	1	1	1	0	1	0	1	0	1	0	1	1	10	10	10	2	1	3	1	5	1	5	5	1	5	3	2	1	2	5	3	1	2	1	5	5	24	1	5	3	5
58	4	1	45	10	1	1	1	1	0	1	0	0	1	0	1	1	1	1	1	2	7	5	10	1	2	3	1	5	1	888	5	3	5	3	2	1	888	5	888	888	888	1	5	5	24	24	5	3	5
59	4	1	42	5	1	888	1	888	888	888	888	888	1	1	1	2	1	1	1	0	10	3	10	1	2	3	1	5	888	5	5	3	5	3	2	1	5	888	3	888	5	1	5	5	24	24	5	2	5
60	4	0	39	6	1	1	1	1	0	1	1	0	1	1	1	1	1	1	1	0	10	4	10	1	2	3	1	5	1	5	5	888	5	3	2	1	5	5	3	1	5	1	5	5	24	24	5	2	999
61	4	0	44	5	1	888	1	1	1	0	1	0	1	1	1	0	0	1	1	1	10	5	888	1	2	3	1	888	1	888	888	1	3	3	2	0	999	999	999	999	999	1	888	888	48	1	888	888	888
62	4	1	36	10	1	1	1	1	1	1	1	0	1	1	1	0	1	1	1	1	10	4	10	1	2	3	1	5	1	5	5	1	3	3	2	0	999	888	888	888	1	1	5	5	48	1	888	888	5
63	4	1	27	1	3	1	1	0	1	1	1	0	1	1	1	1	1	1	1	1	10	6	10	1	2	3	1	5	1	5	5	3	8	3	2	0	999	999	999	999	999	1	5	5	48	1	888	888	5
64	4	1	53	6	1	3	1	1	1	1	1	0	1	1	1	1	1	1	1	1	8	5	10	1	1	3	1	5	0	888	5	888	5	3	2	0	999	5	888	0	999	1	4	3	24	1	888	888	5
65	4	1	48	1	1	1	1	0	1	1	1	0	1	2	1	1	1	2	0	1	10	5	10	1	2	3	1	5	1	888	5	0	3	3	2	0	999	5	3	0	999	1	5	5	100	1	5	3	5
66	4	0	46	18	1	1	1	1	1	1	1	1	1	0	1	1	1	1	1	1	9	6	10	1	2	3	1	5	1	888	5	1	7	3	2	0	999	5	3	0	999	1	5	5	100	1	5	3	5
67	4	1	37	2	2	888	3	0	1	1	1	0	1	0	2	1	1	0	1	2	10	10	10	2	2	3	1	5	888	888	5	3	7	3	2	1	888	5	3	0	999	1	5	5	100	1	5	3	5
68	4	1	51	30	3	2	3	1	1	0	0	0	2	1	1	1	2	1	2	2	10	10	10	1	2	1	1	5	1	888	5	2	5	3	2	888	888	5	3	0	888	1	5	5	24	1	888	3	5
69	4	1	38	13	1	1	1	1	0	1	0	1	1	1	1	1	0	1	0	1	10	3	10	2	1	3	1	5	1	888	5	888	7	3	2	888	888	5	3	888	999	1	5	5	24	888	888	888	5
70	4	1	25	1	3	1	3	1	1	0	1	0	0	1	0	1	1	0	2	1	10	8	10	1	2	3	1	5	1	888	5	2	5	3	888	888	888	999	999	0	999	1	5	5	888	888	5	3	5
71	4	1	28	3	3	1	3	1	1	0	0	0	1	1	0	1	1	0	2	2	8	9	888	1	2	3	1	3	1	888	888	2	5	3	888	0	999	999	999	0	999	1	5	5	888	888	5	3	5
72	4	0	43	9	2	1	2	1	0	1	0	1	1	1	1	0	1	1	1	1	8	5	10	2	2	3	1	5	0	2	5	888	5	3	2	1	2	3	2	1	2	1	5	5	24	1	3	3	5
73	4	1	29	1	3	1	2	1	1	0	0	0	1	1	1	0	1	1	1	1	9	4	10	1	2	3	1	5	1	888	5	3	5	3	2	1	2	4	2	1	1	1	5	5	24	1	3	2	4
74	4	1	34	1	3	1	2	1	0	1	0	0	1	1	1	0	1	1	1	1	8	6	10	2	2	3	1	5	1	888	5	3	5	2	2	1	888	5	2	1	888	1	5	5	888	888	5	2	5
75	4	1	28	2	3	1	1	1	1	1	1	1	1	1	1	1	2	1	1	1	8	3	10	1	1	3	1	5	1	2	5	1	999	3	2	1	200	5	3	1	100	1	5	5	24	1	4	3	5
76	5	0	45	3	1	1	2	1	0	0	0	0	1	2	2	1	2	2	2	2	10	1	10	1	1	1	1	5	1	5	5	3	2	3	2	0	888	5	2	1	1	1	5	5	24	888	999	999	5
77	5	1	41	10	1	1	2	1	1	0	0	0	1	1	1	0	1	1	1	1	10	3	10	1	1	3	1	5	1	5	5	3	3	3	2	0	999	5	3	1	2	1	5	5	24	888	5	3	5
78	5	0	37	3	1	1	2	1	1	1	1	1	1	1	1	1	1	2	1	1	10	1	10	1	1	3	1	5	1	888	5	1	7	2	999	888	888	5	3	1	2	888	888	888	24	1	5	2	5
79	5	0	38	10	1	1	2	1	1	1	1	1	1	1	1	1	1	0	1	1	10	1	10	1	1	3	1	5	0	888	5	1	7	2	999	1	888	999	999	999	999	1	5	5	24	1	5	2	5
80	5	1	35	10	1	1	2	1	1	1	1	0	1	1	1	1	1	1	1	1	10	10	10	1	1	3	1	5	0	888	5	1	7	2	999	888	888	888	888	1	2	1	5	5	24	888	5	2	5
81	5	1	36	1	2	1	3	1	1	1	1	0	1	1	1	1	1	1	1	0	8	4	10	1	2	3	1	5	1	888	5	1	7	3	999	888	888	5	3	0	888	1	5	5	888	888	5	3	5
82	5	1	36	1	2	1	3	1	1	1	1	0	1	1	1	1	1	1	1	0	9	3	10	1	2	3	1	5	1	888	5	3	7	3	999	888	888	4	3	0	999	1	5	5	7	1	5	3	5
83	5	0	40	1	2	1	2	1	1	1	1	1	1	1	1	1	1	0	1	1	10	1	10	1	1	3	1	5	1	888	5	3	7	2	999	888	888	5	888	888	888	1	5	5	24	1	5	888	888
84	5	1	42	3	1	1	2	1	1	1	1	1	1	1	1	1	1	0	1	1	10	1	10	1	1	3	1	5	1	888	5	3	7	2	999	888	888	5	888	888	888	1	5	5	24	1	5	888	5
85	5	0	37	3	1	1	3	1	0	0	0	0	1	1	1	1	0	1	0	0	10	8	10	2	2	1	1	4	0	5	888	888	5	888	888	888	888	999	999	999	999	1	888	888	888	888	888	888	888
86	5	1	44	6	1	1	2	1	1	1	1	1	1	1	1	1	1	0	1	1	10	1	10	1	1	3	1	5	1	888	5	3	7	2	999	888	888	5	888	888	888	1	5	5	24	1	5	888	5
87	5	1	41	15	1	2	2	1	1	1	0	0	1	1	1	0	1	0	1	1	10	3	10	1	1	3	1	5	0	3	5	0	3	3	2	0	999	5	3	1	300	1	5	5	100	1	5	3	5
88	6	1	58	27	1	1	1	1	0	1	1	0	1	1	2	1	1	1	1	1	9	8	8	1	1	2	1	4	1	888	5	1	888	3	888	1	888	4	3	1	888	1	3	3	24	888	999	999	5
89	6	0	65	23	1	1	1	1	0	1	1	0	1	1	2	1	1	1	1	1	9	8	8	1	1	2	1	4	1	888	5	1	888	3	888	1	888	4	3	1	888	1	3	3	24	888	999	999	5
90	6	1	60	20	1	1	1	1	0	1	1	0	1	1	2	1	1	1	1	1	9	8	8	1	1	2	1	4	1	888	5	1	888	3	888	1	888	4	3	1	888	1	3	3	24	888	999	999	5
91	6	0	63	12	1	1	1	1	0	1	1	0	1	1	2	1	1	1	1	1	9	8	8	1	1	1	1	4	1	888	5	1	888	3	888	1	888	4	3	1	888	1	3	3	24	888	999	999	5
92	6	0	62	18	1	1	1	1	0	1	1	0	1	1	2	1	1	1	1	1	9	8	8	1	1	1	1	4	1	888	5	1	888	3	888	1	888	4	3	1	888	1	3	3	24	888	999	999	5
93	6	0	45	6	1	1	1	1	0	1	1	0	1	1	2	1	1	1	1	1	9	8	8	1	1	2	1	4	1	888	5	1	888	3	888	1	888	4	3	1	888	1	3	3	24	888	999	999	5
94	6	1	36	5	1	1	1	1	0	1	1	0	1	1	2	1	1	1	1	1	9	8	8	1	1	2	1	4	1	888	5	1	888	3	888	1	888	4	3	1	888	1	3	3	24	888	999	999	5
95	6	1	47	7	1	1	1	1	0	1	1	0	1	1	2	1	1	1	1	1	9	8	8	1	1	2	1	4	1	888	5	1	888	3	888	1	888	4	3	1	888	1	3	3	24	888	999	999	5
96	6	0	59	19	1	1	1	1	0	1	1	0	1	1	2	1	1	1	1	1	9	8	8	1	1	2	1	4	1	888	5	1	888	3	888	1	888	4	3	1	888	1	3	3	24	888	999	999	5
97	6	0	58	12	1	1	1	1	0	1	1	0	1	1	2	1	1	1	1	1	9	8	8	1	1	2	1	4	1	888	5	1	888	3	888	1	888	4	3	1	888	1	3	3	24	888	999	999	5
98	6	1	56	9	1	1	1	1	0	1	1	0	1	1	2	1	1	1	1	1	9	8	8	1	1	2	1	4	1	888	5	1	888	3	888	1	888	4	3	1	888	1	3	3	24	888	999	999	5
99	6	1	63	10	1	1	1	1	0	1	1	0	1	1	2	1	1	1	1	1	9	8	8	1	1	2	1	4	1	888	5	1	888	3	888	1	888	4	3	1	888	1	3	3	24	888	999	999	5
100	6	0	56	20	1	1	1	1	0	1	1	0	1	1	2	1	1	1	1	1	9	8	8	1	1	2	1	4	1	888	5	1	888	3	888	1	888	4	3	1	888	1	3	3	24	888	999	999	5
101	6	0	62	22	1	1	1	1	0	1	1	0	1	1	2	1	1	1	1	1	9	8	8	1	1	2	1	4	1	888	5	1	888	3	888	1	888	4	3	1	888	1	3	3	24	888	999	999	5
102	6	1	58	27	1	1	1	1	0	1	1	0	1	1	2	1	1	1	1	1	9	8	8	1	1	2	1	4	1	888	5	1	888	3	888	1	888	4	3	1	888	1	3	3	24	888	999	999	5
103	6	1	40	5	1	1	3	1	0	1	1	0	1	1	0	1	1	1	1	2	8	6	10	1	2	1	1	5	0	2	5	2	888	3	999	888	888	999	999	999	999	0	999	999	999	999	888	888	5
104	6	1	48	3	1	1	3	1	1	1	0	0	1	1	0	1	1	1	1	1	7	6	8	1	1	1	1	5	0	888	888	2	1	3	999	1	5	999	999	999	999	0	999	999	999	999	999	999	999
105	6	0	58	9	2	1	3	1	0	1	0	0	1	1	0	1	1	1	1	1	8	5	9	1	1	1	1	888	1	888	4	888	888	3	999	888	888	999	999	999	999	1	888	888	888	888	999	999	888
106	6	0	30	3	3	1	3	1	1	0	0	0	1	1	1	1	1	1	1	1	10	10	10	1	2	3	1	5	1	888	5	888	888	3	999	888	888	999	999	999	999	1	5	5	888	888	999	999	5
107	7	1	32	2	2	1	3	1	1	1	0	1	1	1	1	1	1	1	1	0	10	4	10	1	1	3	1	5	1	888	5	1	7	2	2	1	1	5	2	1	1	1	5	5	24	888	5	2	5
108	7	0	41	4	1	1	2	1	0	0	0	0	1	1	1	1	0	1	0	0	5	5	10	1	1	1	1	888	0	888	888	1	7	2	2	1	888	4	2	1	888	1	4	5	12	888	4	888	4
109	7	1	43	9	1	1	2	1	0	1	1	0	1	1	1	1	1	1	1	0	9	1	10	1	2	3	1	5	0	888	5	0	5	3	2	0	999	5	3	1	1	1	5	5	72	1	4	3	5
110	7	1	44	5	1	2	2	1	0	0	0	0	1	2	1	0	1	1	1	1	10	6	10	1	2	3	1	5	1	888	5	2	2	2	3	0	999	5	2	888	888	1	5	5	24	1	5	2	5
111	7	0	47	5	1	1	2	1	1	0	0	0	1	1	1	1	1	1	1	0	9	5	10	1	1	3	1	5	1	2	5	1	7	3	2	1	1	5	3	1	1	1	5	5	24	888	5	2	5
112	7	1	47	5	1	1	2	888	888	888	888	888	999	999	999	999	999	999	999	999	6	7	7	1	2	1	888	999	999	999	999	999	999	999	999	999	999	999	999	999	999	888	999	999	999	999	999	999	999
113	7	0	41	1	1	1	2	1	1	0	0	0	1	0	0	1	1	1	0	0	6	7	8	1	2	1	1	888	1	888	5	888	2	3	999	0	999	999	999	999	999	1	3	888	888	888	4	2	3
114	7	1	32	1	1	888	2	888	888	888	888	888	2	0	2	1	2	0	0	0	888	888	888	2	2	888	1	5	888	888	5	888	7	2	888	888	888	999	999	999	999	888	888	888	888	888	888	888	888
115	8	0	54	10	1	1	2	1	1	1	1	0	1	1	1	1	1	1	1	1	10	5	10	1	1	3	1	5	0	999	5	2	7	3	999	1	2	4	2	1	2	1	5	5	24	24	4	2	5
116	8	0	42	6	1	888	2	0	1	0	0	0	1	1	1	1	1	1	1	1	10	7	10	1	2	1	1	5	0	2	5	3	7	2	888	888	888	5	3	1	2	1	5	5	24	888	5	888	5
117	8	0	27	6	1	888	2	0	1	0	0	0	1	2	1	2	2	2	2	2	9	9	9	1	2	3	1	999	999	999	888	3	4	888	888	888	888	5	888	888	888	888	888	5	888	888	5	888	888
118	8	1	40	5	1	1	3	1	0	0	0	0	1	1	1	1	0	1	0	0	10	3	10	1	1	3	1	5	1	1	5	1	7	2	2	1	2	5	2	1	2	1	5	5	24	888	5	2	5
119	8	1	53	10	1	888	2	0	1	0	0	0	2	1	1	1	2	1	1	1	8	8	8	1	1	2	1	5	888	888	888	2	7	3	999	1	2	4	2	1	2	1	5	5	24	24	4	2	5
120	8	0	56	10	1	1	2	1	1	1	1	0	1	1	1	1	0	1	0	0	10	6	10	1	1	3	1	5	1	2	5	1	4	2	2	1	3	5	2	1	888	1	5	5	24	1	5	2	5
121	8	0	49	20	3	1	2	1	0	0	0	0	1	1	1	1	1	0	1	1	10	2	10	1	1	3	1	4	1	888	5	2	7	3	2	1	5	5	2	1	888	1	5	5	24	1	5	2	5
122	8	1	56	11	2	1	2	1	0	1	1	1	1	1	1	1	1	1	1	0	10	3	10	1	1	3	1	5	1	888	5	1	3	3	2	1	2	5	2	1	2	1	5	5	72	1	5	2	5
123	8	1	50	20	1	1	2	1	0	0	0	0	1	2	1	2	2	2	2	2	10	10	10	1	2	3	1	888	888	888	888	3	4	888	888	888	888	5	888	0	999	1	888	5	888	1	5	2	5
124	9	1	37	7	1	1	3	1	0	0	0	0	0	1	2	1	1	2	2	1	9	8	10	1	2	3	0	999	999	999	999	999	999	999	999	999	999	5	3	1	2	1	888	888	72	1	999	999	5
125	9	1	40	7	1	1	2	0	1	0	0	0	0	1	2	1	1	2	2	1	9	8	10	1	2	3	0	999	999	999	999	999	999	999	999	999	999	5	3	1	2	1	888	888	72	1	999	999	5
126	9	1	47	7	1	1	2	1	1	0	1	0	0	1	1	1	1	1	1	1	8	9	10	1	3	3	1	5	1	2	5	0	7	3	2	0	999	5	3	1	888	1	5	4	72	1	888	888	5
127	9	0	45	7	1	1	2	1	1	0	0	0	0	1	1	1	1	1	1	1	8	9	10	1	3	3	1	5	1	888	5	0	7	3	2	888	888	5	3	1	888	1	5	4	72	1	888	888	5
128	9	1	45	5	1	1	2	0	1	0	1	0	0	1	1	1	1	1	1	1	7	6	10	1	2	3	1	888	888	888	4	0	999	3	888	1	2	5	3	888	888	1	5	4	72	1	888	888	5
129	9	1	32	4	3	1	2	1	1	0	0	0	0	1	2	1	1	2	1	1	10	8	10	1	3	3	1	5	0	888	5	0	888	3	999	888	888	5	3	1	888	1	5	5	72	1	888	888	888
130	9	0	41	10	1	1	2	1	0	0	1	0	0	1	2	1	1	1	1	1	7	6	10	1	2	3	1	4	0	888	4	0	999	3	888	1	888	5	3	888	888	1	5	4	72	1	888	888	5
131	9	1	28	4	3	1	2	0	0	0	1	0	1	1	1	1	1	2	1	1	8	7	10	1	1	3	1	4	0	300	5	1	1	3	999	888	888	5	3	1	100	1	4	4	24	1	999	999	5
132	9	1	42	4	1	1	2	1	0	1	0	0	1	1	1	1	1	1	1	0	10	6	10	1	1	3	1	5	1	888	5	1	3	2	2	1	888	5	2	1	888	1	4	5	24	888	5	888	5
133	9	1	47	22	1	1	2	1	1	0	1	0	1	1	1	1	1	1	1	1	7	3	10	1	1	3	1	5	1	3	5	1	2	3	999	1	2	5	3	1	1	1	5	4	24	888	5	3	5
134	9	1	41	8	1	1	2	1	0	0	0	0	1	0	1	0	1	1	1	1	8	5	10	1	2	3	1	4	1	3	5	1	2	3	999	888	888	5	3	1	100	1	5	5	888	1	5	3	3
135	9	0	52	24	1	1	2	1	0	1	0	0	1	1	1	1	1	1	1	1	9	6	10	3	1	3	1	5	1	888	5	1	5	2	2	888	888	5	2	1	888	1	3	5	24	888	5	888	5
136	9	1	32	4	1	1	2	1	1	1	1	0	1	1	1	0	1	1	0	0	10	1	10	1	1	1	1	5	1	5	5	1	3	3	888	1	3	5	3	1	3	1	5	5	100	1	5	3	5
137	9	1	44	4	1	1	2	1	1	0	1	1	1	1	1	1	0	1	1	1	10	2	9	1	1	3	1	5	1	2	5	1	2	3	2	1	888	5	2	1	2	1	5	5	100	1	5	2	5
138	9	1	40	10	1	1	2	1	1	1	1	1	1	1	1	1	1	1	1	1	10	2	10	1	1	3	1	5	1	300	5	1	2	3	888	1	2	5	5	1	2	1	5	5	100	888	4	3	5
139	9	1	47	4	3	1	2	1	0	1	0	0	1	1	1	1	1	1	1	1	10	5	10	1	1	3	1	5	1	888	5	1	7	3	2	888	888	5	3	1	300	1	5	5	24	72	5	3	5
140	9	0	35	8	1	1	2	1	0	1	0	0	1	1	1	1	1	1	1	1	10	5	10	1	1	3	1	5	1	888	5	1	7	3	999	888	888	5	3	1	300	1	5	5	24	72	5	3	5
141	9	1	44	1	2	1	2	0	0	1	0	0	1	1	1	1	0	0	1	2	8	6	10	1	1	3	1	5	1	888	5	3	888	3	2	0	999	5	3	0	999	1	4	5	888	888	5	3	5
142	9	1	52	29	3	1	2	0	0	1	0	0	1	1	1	0	0	1	0	0	10	5	10	1	1	3	1	5	1	3	5	1	2	3	2	1	1	5	3	0	999	1	4	5	888	1	5	3	5
143	9	1	33	5	3	1	2	1	0	1	0	0	1	1	1	0	1	1	1	1	9	6	10	2	1	3	1	5	1	888	5	1	3	3	888	888	888	5	2	1	300	1	5	5	24	1	5	2	5
144	9	1	46	9	1	1	3	1	0	0	0	0	1	1	1	0	1	1	1	1	10	7	10	1	2	3	1	5	0	888	5	0	15	888	3	1	100	5	888	1	100	1	5	5	888	888	888	888	888
145	9	1	53	28	1	1	2	1	0	1	0	0	1	1	1	0	1	1	2	0	9	5	10	1	1	3	1	5	1	888	888	1	3	2	999	888	888	5	2	1	300	1	5	5	24	1	5	2	5
146	9	1	39	7	1	1	3	1	0	0	0	0	1	0	1	1	1	1	1	0	10	10	10	1	1	1	1	4	1	888	5	1	888	3	2	1	5	5	3	1	100	1	4	5	24	1	5	888	5
147	9	1	38	2	1	1	2	1	1	1	1	1	1	0	1	0	1	1	1	1	10	8	10	1	2	3	888	999	999	999	999	999	999	999	999	999	999	999	999	999	999	888	999	999	999	999	999	999	999
148	9	1	42	8	1	1	2	1	0	1	1	0	1	1	1	1	1	1	1	2	8	3	10	1	1	3	1	5	1	2	5	1	2	3	999	888	888	5	3	1	1	1	5	5	24	1	5	3	5
149	9	1	45	5	1	1	2	1	0	1	1	0	1	1	1	1	0	1	1	2	9	5	10	1	2	3	1	2	1	1	5	1	2	3	999	888	888	5	3	1	100	1	999	5	24	888	4	3	5
150	9	1	34	1	3	1	2	1	0	1	0	0	1	1	1	1	1	1	1	0	10	7	10	1	2	3	1	4	1	1	5	1	1	3	999	888	888	5	3	1	100	1	4	5	24	888	5	3	5
151	9	0	37	6	1	1	2	1	1	1	1	0	1	1	1	0	0	0	0	0	10	1	10	1	1	1	1	5	1	5	5	1	3	3	2	1	3	5	3	1	3	1	5	5	100	1	5	3	5
152	1	1	49	1	1	1	1	0	1	1	1	0	1	1	1	1	0	1	1	1	10	10	10	1	1	3	1	888	888	888	5	1	888	3	888	888	888	5	3	1	888	1	5	5	888	888	5	888	5
153	1	1	31	7	2	1	1	1	0	1	0	1	1	1	2	2	1	0	2	1	10	10	10	1	1	1	1	4	1	888	5	0	3	2	999	888	888	999	999	999	999	1	5	5	24	24	999	999	5
154	1	1	46	1	1	1	1	0	0	0	0	0	1	1	1	1	0	1	0	2	10	5	5	1	2	3	1	5	1	888	5	0	7	2	2	1	10	5	3	1	10	1	5	5	2	1	5	3	5
155	1	1	48	1	1	1	1	0	0	1	0	0	1	1	1	1	0	1	2	0	10	10	10	2	2	1	1	888	1	888	2	888	7	3	888	0	999	888	3	0	999	888	888	888	24	1	5	888	888
156	1	0	30	6	2	1	1	1	1	1	1	1	1	1	1	1	1	0	2	1	10	6	10	1	1	3	1	5	1	888	5	1	7	3	2	1	600	5	3	0	999	1	5	5	24	1	5	888	5
157	1	0	32	8	3	1	1	0	0	1	1	0	2	2	1	2	2	2	2	2	9	5	9	2	2	3	1	5	1	1	5	3	888	3	999	888	888	999	999	999	999	1	888	888	888	888	888	888	888
158	1	1	28	1	2	1	1	1	1	0	0	0	1	1	1	0	0	2	1	0	10	4	10	1	1	3	1	5	1	888	5	1	888	3	2	1	3	5	3	1	3	1	5	5	888	888	4	3	5
159	1	0	46	8	1	1	2	1	1	0	0	0	1	1	1	1	1	1	1	1	8	6	10	1	2	3	1	5	1	0	5	1	7	3	2	0	999	5	3	1	1	1	5	4	100	1	5	2	5
160	1	0	47	20	1	3	2	1	1	1	1	1	1	1	1	1	1	1	1	1	8	6	10	1	1	3	1	5	1	2	5	1	7	3	2	1	2	5	3	1	2	1	5	5	24	1	5	3	5
161	1	888	32	2	3	1	1	1	0	0	0	0	1	1	2	1	2	2	2	0	10	5	10	1	2	3	1	5	888	888	888	3	888	888	888	888	888	888	888	1	888	1	4	5	888	888	5	888	5
162	1	1	43	17	2	1	1	0	1	1	0	0	1	1	1	1	1	0	1	0	10	7	10	1	1	3	1	5	1	888	5	1	2	3	2	1	100	5	3	1	100	1	4	5	24	1	5	3	5
163	1	1	41	7	1	1	1	1	1	1	1	1	1	1	1	0	1	1	0	1	10	7	10	1	1	3	1	5	1	888	5	1	1	888	4	0	100	5	3	1	100	1	5	5	24	1	5	888	5
164	1	1	37	6	2	1	1	1	1	0	0	1	1	1	1	1	2	2	1	0	10	7	10	1	1	3	1	5	1	888	5	1	2	3	2	1	100	5	3	1	100	1	5	5	24	1	5	5	5
165	1	0	36	7	1	1	1	0	1	1	0	0	1	1	1	1	1	1	1	0	10	7	10	1	1	3	1	5	1	888	5	1	2	888	2	1	100	5	3	888	888	1	5	5	24	1	5	5	888
166	1	0	44	1	1	1	1	1	0	1	1	0	1	2	1	1	2	2	0	1	7	3	9	2	1	3	1	5	0	888	5	2	7	3	999	888	888	5	2	1	1	1	5	5	888	888	5	2	5
167	1	0	37	7	1	1	1	0	0	0	1	0	1	1	1	0	1	1	1	1	9	8	10	1	2	3	1	5	1	888	5	0	3	3	2	0	999	5	3	0	999	1	999	5	24	1	5	3	5
168	1	1	44	20	1	1	1	0	0	1	0	0	1	1	1	1	1	0	0	0	9	1	10	2	2	3	1	5	1	888	5	3	5	3	888	0	999	4	3	0	999	1	5	5	100	1	5	3	5
169	1	1	41	5	1	1	1	1	0	0	0	0	1	1	1	1	0	1	0	0	7	1	10	1	2	3	1	5	1	888	5	1	888	3	888	0	999	5	3	0	999	1	888	5	24	888	999	999	5
170	1	1	41	1	1	1	1	0	0	1	1	0	0	1	0	0	0	0	0	2	7	10	3	1	2	3	1	5	888	888	3	3	3	2	999	1	999	3	2	1	888	1	3	5	96	888	888	888	3
171	1	0	63	20	1	1	1	1	1	1	0	1	1	1	1	1	0	1	1	0	10	10	10	1	1	3	1	5	1	888	5	1	888	3	2	1	999	5	3	1	999	1	5	888	24	1	5	3	5
172	1	1	45	17	2	1	1	1	1	0	0	0	1	1	1	2	2	2	2	2	10	8	10	1	2	3	1	5	1	888	5	3	3	3	2	0	999	5	3	0	999	1	5	5	100	1	4	3	5
173	1	888	30	1	3	1	2	1	0	0	0	0	1	1	1	1	1	0	1	1	10	10	10	1	1	3	1	5	1	5	5	1	3	3	2	1	3	5	3	1	3	1	5	5	24	1	5	3	5
174	1	1	35	1	1	1	1	1	1	1	1	1	1	1	2	1	1	1	1	0	10	6	10	1	1	3	1	5	1	5	5	3	3	3	2	888	888	5	888	1	2	1	4	5	24	1	999	999	5
175	1	1	40	6	2	1	1	1	1	0	1	0	1	2	0	1	1	1	1	0	9	7	9	2	1	3	1	5	1	5	5	3	3	3	2	1	2	5	3	1	1	1	3	4	24	1	999	999	888
176	1	0	31	6	2	1	1	1	1	1	1	1	1	1	1	1	0	0	1	0	10	6	10	1	1	3	1	5	1	5	5	1	3	2	2	1	2	5	3	0	999	1	2	5	24	1	999	999	888
177	1	1	54	20	1	1	1	1	1	0	0	0	1	1	1	0	0	0	1	0	8	8	9	1	1	3	1	5	1	888	5	1	888	3	2	1	999	5	2	1	999	1	5	5	24	1	888	3	5
178	1	0	46	20	1	1	1	1	1	1	0	0	1	1	1	0	0	0	1	0	10	6	10	1	1	3	1	5	1	888	5	0	2	3	2	1	999	5	2	1	2	1	5	5	24	1	888	3	5
179	1	1	45	20	1	3	1	0	1	1	0	0	1	1	1	1	0	1	0	1	10	7	10	1	1	3	1	5	1	2	5	1	6	2	2	1	1	5	2	1	888	1	5	5	12	1	5	3	5
180	1	1	38	5	1	1	1	0	0	0	1	0	0	1	1	1	1	2	1	1	8	10	10	2	2	3	1	5	1	888	5	1	888	3	2	0	999	5	3	0	999	1	5	5	888	888	5	888	5
181	1	1	58	35	2	2	1	1	1	1	0	1	1	1	1	1	2	1	1	1	10	888	10	1	1	3	1	5	0	1	5	2	3	888	999	0	999	5	3	1	100	1	4	3	100	1	5	3	5
182	1	1	49	18	1	1	1	1	1	1	0	0	0	1	1	1	1	1	1	1	10	3	10	1	1	3	1	5	0	300	5	2	4	3	999	1	100	5	3	1	100	1	4	999	100	1	5	3	5
183	1	0	49	25	1	1	1	1	0	0	0	0	0	1	1	1	1	1	1	1	10	2	10	2	2	3	1	5	1	3	5	3	3	2	888	1	3	5	2	1	888	1	5	5	100	1	5	2	3
184	1	1	46	19	1	1	1	1	0	1	1	0	1	1	1	1	1	0	1	1	10	6	10	1	1	3	1	5	1	2	5	3	5	3	888	888	888	5	3	888	888	1	5	4	100	1	5	3	5
185	1	1	37	7	1	1	1	1	0	0	1	0	1	1	1	1	1	1	1	1	10	7	10	1	1	3	1	5	1	888	5	1	2	3	2	1	888	4	3	888	888	1	5	5	24	1	5	3	5
186	1	1	63	36	1	1	1	1	1	0	1	0	1	1	1	1	1	2	1	1	10	1	10	2	1	3	1	5	888	888	5	1	888	3	2	1	888	5	3	1	2	1	5	5	100	1	888	3	888
187	1	1	58	36	1	1	1	1	0	0	1	0	1	1	1	1	1	1	0	1	10	10	10	1	1	3	1	5	1	888	5	1	888	3	2	1	888	5	3	1	888	1	5	5	24	1	5	2	5
188	1	0	45	19	1	1	1	1	1	0	1	0	1	1	1	1	1	0	1	1	10	1	10	2	1	3	1	5	1	2	5	1	5	3	2	1	1	5	3	1	1	1	5	5	100	1	5	3	5
189	1	1	47	2	1	1	1	0	1	1	0	0	1	1	1	1	1	0	1	1	10	9	10	1	1	3	1	5	1	888	5	3	5	2	2	1	1	4	3	888	888	1	4	999	100	1	5	3	5
190	1	1	44	7	2	1	1	1	1	0	1	0	1	1	1	1	1	0	1	1	10	1	10	2	1	3	1	5	1	2	5	1	5	3	2	1	1	5	3	1	1	1	5	5	100	1	5	3	5
191	1	0	37	5	1	1	1	0	0	1	1	0	1	1	1	1	1	1	1	1	10	8	10	1	1	3	1	5	1	888	5	2	3	3	999	888	888	999	999	999	999	1	5	5	24	1	5	2	5
192	1	0	40	6	1	1	1	1	0	1	0	0	1	1	1	1	1	2	1	1	5	5	9	1	1	3	1	4	1	888	2	2	4	3	2	1	1	4	3	1	1	1	888	888	12	1	888	888	888
193	1	1	37	5	2	1	1	1	0	0	1	0	2	1	2	2	2	2	2	2	10	6	10	2	2	888	1	4	1	888	5	2	2	3	2	1	888	4	3	1	888	1	4	5	24	48	3	3	3
194	1	1	63	14	1	1	1	1	1	1	0	0	1	1	0	1	0	1	1	1	10	4	10	1	1	1	1	5	888	888	888	888	5	3	2	1	888	5	888	0	999	1	888	888	72	888	5	888	4
195	1	0	42	5	1	1	1	1	1	1	1	1	1	1	0	1	0	1	1	1	10	6	10	1	1	1	1	3	0	888	5	2	5	3	2	1	2	5	3	0	999	1	4	3	72	1	5	3	4
196	1	0	49	5	1	1	1	0	1	1	0	1	1	1	2	1	0	1	2	2	10	6	10	1	1	1	1	4	0	1	5	3	5	3	999	0	999	3	3	0	999	1	4	4	24	1	3	3	4
197	1	1	37	6	1	1	1	1	0	0	0	0	1	2	1	1	1	1	1	1	10	8	10	1	1	3	1	4	1	888	5	1	5	3	888	1	2	5	3	1	2	1	5	5	24	888	5	3	5
198	1	0	58	36	2	1	1	0	0	1	0	0	1	2	2	2	2	2	0	2	10	6	10	1	2	888	1	5	1	888	5	888	3	3	999	0	999	5	888	888	888	1	3	888	888	888	888	888	5
199	1	0	58	33	1	1	1	1	0	1	0	0	1	1	1	1	1	1	1	1	10	6	10	1	1	3	1	5	1	888	5	1	3	3	888	888	888	5	3	888	888	1	4	888	888	888	888	888	5
200	1	1	45	20	1	3	1	1	1	0	0	0	1	1	1	1	1	1	1	1	10	9	10	1	1	3	1	5	1	888	5	1	5	3	888	1	2	5	3	1	2	1	5	5	24	888	5	3	5
201	1	1	47	19	1	1	1	0	0	1	1	0	1	0	1	1	1	1	0	0	10	10	10	1	2	3	1	4	0	888	5	0	888	888	888	888	888	5	2	0	999	1	4	999	888	888	999	999	5
202	1	1	52	19	1	1	1	1	1	1	0	0	1	0	1	1	1	0	1	1	10	7	10	1	2	1	1	5	1	1	5	1	7	3	2	0	999	5	3	0	999	1	5	5	24	1	999	999	5
203	1	0	37	5	2	1	1	0	1	0	0	0	1	0	1	1	1	0	1	1	7	5	7	1	2	3	1	5	0	888	5	0	888	3	999	888	888	5	3	888	888	1	999	5	24	1	999	999	4
204	1	1	32	10	2	1	1	1	1	1	0	0	1	0	1	1	1	0	1	1	7	5	10	1	2	3	1	5	0	5	5	1	3	3	999	888	888	5	3	0	999	1	5	5	24	1	999	999	5
205	1	1	40	7	3	1	1	1	1	1	1	0	1	1	1	2	1	0	2	1	10	6	10	1	1	3	1	5	1	888	5	2	5	3	888	1	3	4	3	1	2	1	4	5	24	1	5	3	5
206	1	0	58	34	1	1	1	0	1	0	1	1	1	1	1	1	1	1	1	1	10	10	10	1	1	3	1	5	1	10	5	1	7	3	2	1	888	5	2	1	888	1	5	5	100	1	5	2	5
207	1	0	46	19	1	1	1	0	1	0	1	1	1	1	1	1	1	1	1	1	10	10	10	2	1	3	1	5	1	10	5	1	7	3	2	1	888	5	2	1	888	1	5	5	100	1	5	2	5
208	1	0	58	38	1	2	1	1	1	1	1	0	1	1	1	1	2	1	2	2	10	3	10	1	1	3	1	5	1	888	5	1	5	3	2	1	888	5	2	1	888	1	5	5	888	1	5	2	5
209	1	0	45	19	1	1	1	1	0	1	1	0	1	1	1	1	1	1	1	1	9	10	10	1	1	3	1	5	1	5	5	1	7	2	999	1	3	4	3	0	999	1	4	4	72	24	2	3	5
210	1	0	44	20	1	1	1	1	0	1	0	0	1	1	1	1	1	1	1	1	10	10	10	1	1	3	1	5	1	1	5	1	1	3	888	1	3	5	3	1	3	1	4	2	72	24	999	999	5
211	1	1	43	20	1	1	1	0	1	0	1	0	1	1	1	1	1	1	1	2	9	6	10	1	1	3	1	5	1	888	5	0	5	3	2	1	888	4	3	1	888	1	5	5	24	1	4	3	5
212	1	0	34	7	2	1	1	1	0	1	0	0	0	1	1	1	1	1	1	0	10	5	10	1	1	3	1	5	1	888	5	2	7	3	999	1	100	999	999	999	999	1	4	5	24	1	999	999	4
213	1	1	37	4	1	1	1	0	1	0	1	0	1	1	1	1	2	1	1	1	8	5	10	1	1	3	1	5	1	888	5	0	5	2	2	888	888	5	3	1	888	1	5	5	888	1	5	2	5
214	1	1	43	4	3	1	1	0	1	0	1	1	1	1	1	1	1	1	1	1	10	10	10	1	1	3	1	5	1	5	5	1	7	3	2	1	888	5	3	1	888	1	5	5	24	1	5	3	5
215	1	0	46	17	1	1	1	0	0	0	1	0	1	1	1	1	1	1	1	1	10	10	10	1	1	3	1	5	1	5	5	1	7	3	2	1	888	5	3	1	888	1	5	5	24	1	5	3	5
216	1	888	888	888	1	1	1	1	0	0	0	0	1	1	0	1	1	2	0	0	6	9	10	1	1	3	1	5	1	5	5	1	5	3	999	0	999	5	3	1	2	1	5	5	72	888	999	999	4
217	1	1	43	4	1	1	1	0	1	0	1	1	1	1	1	1	1	1	1	1	10	10	10	2	1	3	1	5	1	10	5	1	7	3	2	1	999	5	3	1	999	1	5	5	48	1	5	3	5
218	1	0	33	5	2	1	1	1	1	1	1	1	1	1	0	1	1	0	0	1	5	2	10	1	2	3	1	5	1	1	5	2	5	3	999	0	999	5	5	0	999	1	5	5	24	24	999	999	5
219	1	0	50	22	1	1	1	1	1	0	1	0	1	1	1	1	1	1	1	1	8	2	10	1	1	3	0	999	999	999	999	999	999	999	999	999	999	5	2	1	1	1	5	5	24	1	5	2	5
220	1	1	38	10	2	1	1	1	0	0	1	0	1	1	1	1	1	1	1	0	8	2	10	1	2	3	1	4	1	888	5	2	7	3	2	1	1	5	2	0	999	0	999	999	999	999	3	2	5
221	1	0	50	33	1	1	1	1	0	0	1	0	1	1	1	1	1	1	0	0	10	10	10	1	1	3	1	4	1	888	5	3	7	3	999	888	888	3	3	1	5	1	4	999	24	1	2	888	5
222	1	0	45	18	1	1	1	1	0	0	1	0	1	1	1	1	1	1	0	0	10	10	10	1	1	3	1	4	1	888	5	888	7	3	999	1	5	3	3	1	5	1	4	999	24	1	2	2	5
223	10	0	46	9	3	1	2	1	1	1	1	0	1	1	1	1	0	1	1	0	9	888	2	1	2	1	1	5	1	888	5	3	3	3	5	1	2	5	3	1	2	1	5	5	72	1	5	3	5
224	10	1	39	15	1	1	1	1	1	1	1	1	1	0	1	1	1	1	1	1	10	10	10	2	2	3	1	5	0	5	5	1	7	2	2	1	888	5	2	1	1	1	5	5	24	1	5	2	5
225	10	1	35	5	3	1	1	1	0	1	1	0	1	1	0	1	1	1	1	1	10	5	10	1	2	3	0	999	999	999	999	999	999	999	999	999	999	5	3	1	100	1	5	5	888	1	888	888	888
226	10	1	28	6	3	1	1	1	0	0	0	0	1	1	2	1	1	1	1	1	10	3	10	1	2	3	1	5	1	888	5	3	7	2	2	0	999	999	999	999	999	1	5	5	100	1	999	999	5
227	10	1	57	17	3	1	1	1	1	1	1	1	1	1	1	1	1	1	1	1	10	3	10	1	2	3	1	5	1	5	5	3	7	2	2	0	999	999	999	999	999	1	4	5	100	1	999	999	5
228	10	1	39	1	1	1	2	1	0	1	1	0	1	1	1	1	1	1	1	1	8	7	10	1	2	3	1	5	1	5	5	1	7	2	2	0	999	999	999	999	999	1	5	5	100	1	999	999	5
229	10	1	34	3	3	1	1	1	1	0	1	0	1	1	1	1	1	1	1	1	10	5	10	1	2	3	1	5	1	5	5	3	7	2	2	0	999	999	999	999	999	1	5	5	100	1	999	999	5
230	10	1	27	5	3	1	2	0	1	0	0	0	1	1	1	1	1	1	1	1	10	6	10	1	2	3	1	5	0	300	5	1	7	3	2	1	200	999	999	999	999	1	5	5	100	1	999	999	5
231	10	1	30	1	3	1	2	0	1	0	0	0	1	1	1	1	1	1	1	1	10	5	10	1	2	3	1	5	0	300	5	1	7	3	2	1	200	999	999	999	999	1	5	5	100	1	999	999	5
232	10	1	29	3	3	1	2	0	1	0	0	0	1	1	1	1	1	1	1	1	10	5	10	1	2	3	1	5	0	300	5	1	7	3	2	0	999	5	3	0	999	1	5	5	100	1	999	999	5
233	10	0	52	30	1	3	1	1	0	1	0	0	1	1	1	1	1	1	0	1	10	10	10	1	1	3	1	5	1	888	5	1	3	3	888	888	888	888	2	1	888	1	5	5	24	1	5	888	5
234	10	888	888	888	1	1	1	1	0	1	0	1	1	1	1	1	1	1	0	1	10	10	10	1	1	3	1	5	1	888	888	888	3	3	888	888	888	5	2	888	888	1	5	5	24	1	5	888	5
235	10	1	58	14	1	1	1	1	1	0	0	0	1	1	1	1	1	1	1	0	10	4	10	1	1	3	1	5	1	888	5	3	7	2	2	888	888	5	2	1	888	1	5	5	24	24	5	2	5
236	10	1	34	8	1	1	1	1	1	1	0	0	1	1	1	0	1	0	1	1	10	10	10	1	1	3	1	5	1	5	5	1	4	3	2	1	888	5	2	1	888	1	5	5	888	1	999	999	5
237	10	0	45	10	1	1	1	1	1	1	1	1	1	1	1	1	1	1	0	2	10	2	10	1	1	3	1	5	1	888	888	2	2	3	2	1	1	5	2	1	1	1	5	5	24	1	5	2	5
238	10	0	53	20	1	1	1	1	1	1	0	0	1	1	1	0	1	0	1	1	10	10	10	1	1	3	1	5	1	1	5	1	7	3	2	1	100	4	2	1	888	1	5	5	72	1	5	2	5
239	10	0	56	20	1	1	1	1	1	0	0	0	1	1	1	1	1	1	1	0	10	4	10	1	1	3	1	5	1	2	888	3	888	3	2	1	888	5	2	1	888	1	5	5	24	24	5	2	5
240	10	1	49	20	3	2	1	1	1	1	1	1	1	1	1	1	1	1	0	0	10	2	10	1	1	3	1	5	1	1	5	2	7	3	2	1	2	5	2	1	1	1	5	5	24	24	5	2	5
241	10	0	62	10	1	1	1	1	1	0	1	0	1	1	1	1	1	1	1	0	10	4	10	1	1	3	1	5	1	888	5	3	7	3	2	1	888	5	2	1	888	1	5	5	24	24	5	2	5
242	10	1	63	25	1	1	1	1	1	1	1	1	1	1	1	0	0	0	1	1	10	5	10	1	2	3	1	5	1	888	5	1	4	3	2	0	999	999	999	999	999	1	5	5	100	1	5	3	5
243	10	0	59	30	1	1	1	1	1	1	1	1	1	1	1	0	0	0	1	1	10	6	10	1	1	3	1	5	1	888	5	1	4	3	999	0	999	3	3	0	999	1	5	5	888	1	5	3	5
244	11	0	44	12	3	1	2	1	1	1	0	0	1	1	1	1	1	1	1	1	10	2	10	1	1	3	1	5	1	888	5	1	7	3	999	1	2	3	2	1	300	1	5	5	24	1	999	999	5
245	11	0	35	5	1	1	2	0	1	0	0	0	1	1	1	1	1	1	1	1	9	4	9	1	2	3	1	5	1	5	5	1	888	3	2	0	999	5	2	1	2	1	5	5	100	1	5	2	5
246	11	1	56	26	1	1	2	1	1	1	0	0	1	1	1	1	1	1	2	1	10	3	8	1	1	3	1	5	1	3	5	0	7	2	2	1	2	999	999	999	999	1	4	4	100	1	3	6	5
247	11	0	46	15	3	1	1	0	1	0	0	0	1	1	0	1	0	1	0	0	10	1	10	2	1	1	1	5	0	888	5	0	7	3	999	0	999	4	2	888	888	1	5	5	2	1	5	3	5
248	11	1	56	20	1	1	1	0	1	1	0	0	1	1	1	1	1	1	0	1	10	5	10	1	1	3	1	5	1	888	5	0	888	3	999	1	888	4	888	888	888	0	999	999	999	999	999	999	5
249	11	1	43	20	1	1	1	0	1	1	0	1	1	1	2	1	1	0	0	1	10	5	10	1	1	3	1	5	1	888	5	0	888	3	999	1	888	3	888	999	999	888	999	999	999	999	999	999	888
250	11	0	47	18	1	1	2	0	1	0	0	0	1	1	1	0	1	1	0	1	10	7	10	1	1	3	1	5	0	888	5	0	888	3	999	0	999	999	999	999	999	0	999	999	999	999	999	999	5
251	11	1	42	20	1	1	2	0	1	1	1	0	1	1	0	1	1	0	0	1	10	7	10	1	1	3	1	5	0	888	5	0	888	3	999	0	999	4	888	0	999	0	999	999	999	999	999	999	5
252	11	0	40	15	1	1	2	1	1	0	0	0	1	1	0	1	1	1	0	0	9	5	9	1	2	3	1	5	1	2	5	3	2	3	888	0	999	4	2	1	888	1	5	5	24	1	3	2	4
253	12	1	36	1	2	1	2	1	0	0	1	0	1	1	1	1	1	1	2	1	10	1	10	1	1	3	1	5	1	888	888	0	4	3	2	1	2	5	2	1	2	1	5	5	72	24	5	888	5
254	12	1	42	5	1	1	3	1	1	1	1	0	1	0	0	1	1	1	1	1	9	10	9	2	1	3	1	5	0	150	5	0	888	3	6	1	1	5	3	1	888	1	3	5	100	1	999	999	5
255	12	1	40	5	1	1	2	1	0	0	1	0	1	1	1	1	1	1	1	1	10	1	10	1	1	3	1	5	1	888	5	0	4	3	2	1	2	5	3	1	2	1	4	888	72	24	5	2	5
256	12	1	25	1	3	1	2	1	1	1	1	0	1	1	1	1	0	1	2	2	7	7	10	1	2	3	1	888	0	2	5	1	4	3	2	888	888	4	3	888	888	1	4	5	72	24	4	2	5
257	12	1	35	5	2	1	2	1	0	0	1	0	1	1	1	1	1	1	1	1	8	2	10	1	1	3	1	5	1	888	5	0	888	2	2	1	2	5	3	888	888	1	5	5	72	24	5	2	5
258	12	1	44	4	1	1	2	1	0	0	1	0	1	1	1	1	1	1	1	1	8	3	10	2	1	3	1	5	1	100	5	3	3	3	999	1	888	5	2	1	888	1	5	5	24	1	5	3	5
259	12	0	28	2	3	1	2	0	1	0	0	0	1	1	0	1	1	1	1	1	7	3	10	1	2	3	0	999	999	999	999	999	999	999	999	999	999	999	999	999	999	1	5	5	48	1	999	999	5
260	12	1	35	6	1	1	3	1	0	0	1	0	1	1	1	1	1	1	1	1	8	4	10	1	1	3	1	5	1	1	5	0	7	2	2	1	2	888	2	1	2	1	5	5	48	24	5	2	5
261	12	1	50	7	1	1	2	0	0	1	1	1	1	1	0	1	1	1	2	1	7	8	9	1	1	3	1	5	1	1	4	1	888	2	888	1	2	5	2	0	999	1	5	3	100	1	4	2	5
262	13	0	55	31	2	2	2	0	1	1	0	0	1	1	1	1	1	1	0	1	10	10	10	1	2	3	1	5	1	1	5	2	3	3	999	0	999	5	6	0	999	1	5	3	100	1	5	7	4
263	13	1	32	6	1	1	2	0	1	1	1	0	1	1	1	0	1	1	0	1	10	10	10	1	2	3	1	5	1	1	5	0	3	3	999	0	999	5	6	0	999	1	5	3	100	1	3	7	3
264	13	0	40	6	1	1	2	1	1	1	0	0	1	1	1	0	1	1	0	1	10	10	10	1	2	3	1	5	1	1	5	0	3	3	999	0	999	5	6	0	999	1	5	3	100	1	3	7	4
265	13	1	30	5	1	1	2	1	0	0	1	0	1	1	1	0	1	1	0	1	10	10	10	1	2	3	1	5	1	1	5	2	3	3	999	0	999	5	6	0	999	1	3	3	100	1	5	3	4
266	13	0	58	30	1	1	2	0	0	1	1	0	1	1	1	0	1	1	0	1	10	10	10	1	2	3	1	5	1	1	5	0	3	3	999	0	999	5	6	0	999	1	3	4	100	1	3	3	4
267	13	0	34	7	1	1	2	1	0	0	1	0	1	1	1	0	1	1	0	1	10	10	10	1	2	3	1	5	1	1	5	0	3	3	999	0	999	5	6	0	999	1	5	3	100	1	5	7	5
268	13	1	37	3	1	1	2	1	0	0	1	0	1	1	1	0	1	1	0	1	10	10	10	1	2	3	1	5	1	1	5	0	3	3	999	0	999	5	6	0	999	1	5	4	100	1	5	7	4
269	13	0	40	3	1	1	2	1	0	0	1	0	1	1	1	0	1	1	0	1	10	10	10	1	2	3	1	5	1	888	5	0	4	3	999	0	999	4	6	0	999	1	5	4	24	1	3	7	4
270	13	1	28	5	2	1	2	1	1	0	0	0	1	1	1	0	1	1	0	1	10	10	10	1	2	3	1	5	1	888	5	0	3	3	999	0	999	4	6	0	999	1	5	3	100	1	3	7	4
271	13	0	57	29	1	1	2	0	1	0	0	0	1	1	1	0	1	1	0	1	10	10	10	1	2	3	1	5	1	1	5	0	3	3	999	0	999	4	6	0	999	1	4	3	100	1	4	7	4
272	13	1	39	2	1	2	1	0	1	1	0	0	1	1	1	0	1	1	0	1	10	10	10	1	2	3	1	5	1	888	5	0	3	3	999	0	999	4	6	0	999	1	4	3	100	1	4	7	4
273	14	1	53	15	2	1	2	1	1	1	1	0	1	1	0	1	1	0	1	1	10	2	10	1	1	3	1	5	1	5	5	1	1	3	2	1	1	5	3	1	1	1	5	5	12	888	5	888	5
274	14	1	40	5	1	1	2	1	1	1	1	1	1	1	1	1	1	0	1	1	10	5	10	1	2	3	1	5	1	5	5	1	2	3	888	0	999	5	3	0	999	1	5	5	24	1	5	3	5
275	14	1	42	10	1	1	2	1	1	1	1	0	1	1	1	2	1	1	1	1	10	10	10	1	1	3	1	5	1	888	5	1	3	3	2	0	999	5	3	0	999	1	5	5	24	1	5	3	5
276	14	1	42	18	1	1	2	0	0	0	0	0	1	1	1	1	1	0	1	1	8	8	10	1	2	3	1	5	1	5	5	1	2	3	2	0	999	5	3	0	999	1	5	5	24	1	5	3	5
277	14	1	48	12	3	1	3	1	1	1	1	0	1	1	1	1	1	1	1	0	10	7	10	1	1	3	1	5	1	888	5	3	3	3	999	1	888	5	3	1	888	1	5	5	100	1	5	3	5
278	14	0	40	15	1	1	3	1	1	1	1	0	1	1	1	1	1	0	1	1	10	4	10	1	2	3	1	5	0	999	5	1	2	3	2	0	999	4	3	0	999	1	5	999	999	999	4	3	5
279	14	0	40	18	1	1	2	1	1	0	1	0	1	1	1	1	1	0	1	1	10	9	10	1	2	3	1	5	1	2	5	3	4	3	2	0	999	4	3	0	999	1	4	5	24	1	4	3	5
280	14	1	47	11	1	1	2	1	1	0	1	0	1	1	0	0	1	0	1	1	9	8	10	1	2	3	1	5	1	888	5	1	7	3	999	0	999	4	3	0	999	1	4	999	24	1	3	3	5
281	14	1	41	12	1	1	2	1	1	1	1	0	1	1	1	2	1	1	1	1	10	10	10	1	1	3	1	5	1	888	5	1	4	3	2	0	999	5	3	0	999	1	5	5	24	1	5	3	5
282	14	0	52	14	1	1	2	1	1	1	1	0	1	1	0	1	1	0	1	1	10	10	10	1	1	3	1	5	1	5	5	1	2	3	2	1	1	5	3	1	1	1	5	5	12	1	5	888	5
283	14	1	40	4	1	1	2	0	0	0	1	0	0	1	1	0	0	2	0	0	10	6	10	2	2	3	1	5	1	888	5	0	1	3	2	0	999	999	999	999	999	1	5	5	24	888	999	999	4
284	14	0	42	8	1	1	2	0	0	0	1	0	1	1	2	0	0	2	1	0	10	6	8	1	2	1	1	5	1	888	5	0	888	3	2	0	999	999	999	999	999	1	5	5	888	888	999	999	5
285	14	0	35	1	1	1	2	1	1	0	0	0	1	1	1	1	1	1	0	0	10	7	10	1	1	3	1	5	1	888	5	2	888	3	2	1	888	5	3	1	888	1	5	5	24	1	5	3	5
286	14	1	40	10	1	1	2	0	1	0	0	0	0	0	1	0	2	0	0	0	10	5	10	1	2	1	1	4	1	888	5	0	1	3	999	0	999	4	5	1	888	1	5	5	24	888	5	6	5
287	4	1	35	5	1	1	1	1	1	1	1	0	1	1	1	1	1	1	1	1	10	10	10	1	1	3	1	5	1	888	5	1	2	3	2	1	300	5	3	1	300	1	5	5	48	1	5	3	5
288	4	1	29	3	3	1	2	1	1	0	1	0	1	1	1	1	1	1	1	1	8	8	10	1	1	3	1	5	1	1	5	1	3	3	2	1	1	4	3	1	1	1	5	5	24	1	5	3	5
289	4	1	26	3	3	1	2	1	0	1	1	0	1	1	1	1	1	1	1	1	8	5	10	1	1	3	1	5	1	888	5	1	2	3	2	1	1	5	3	1	1	1	5	5	100	1	5	3	5
290	4	0	48	19	1	1	1	1	1	1	1	1	1	0	1	1	1	1	1	1	8	6	10	1	2	3	1	5	1	888	5	888	7	3	888	999	999	4	3	0	999	1	5	5	24	888	5	3	5
291	4	1	50	10	2	1	1	0	0	1	1	0	1	1	1	1	1	1	1	2	10	1	10	2	2	3	1	5	1	888	5	0	2	3	888	0	999	5	3	0	999	1	4	5	24	1	4	3	5
292	4	1	52	14	1	1	2	1	0	1	0	0	1	1	1	1	1	1	1	1	8	6	8	1	1	3	1	5	1	888	5	0	2	3	888	1	2	5	3	1	2	1	5	5	24	1	5	3	5
293	4	0	30	3	3	1	2	1	1	1	1	0	1	0	1	0	1	0	0	1	10	10	10	2	2	3	1	5	1	1	5	0	4	3	2	1	1	5	3	1	1	1	5	5	12	1	5	3	5
294	4	1	45	10	2	1	1	1	0	1	0	0	1	0	1	1	1	1	1	2	7	5	10	2	2	3	1	5	1	888	5	0	5	3	2	0	999	5	3	0	999	1	5	5	24	24	5	3	5
295	4	0	44	5	1	1	1	1	1	0	1	0	1	1	1	0	0	1	1	1	10	5	10	1	2	3	1	5	1	888	5	1	7	2	2	0	999	4	3	0	999	1	5	4	48	1	4	3	5
296	4	1	53	6	1	3	1	1	1	1	1	0	1	1	1	1	1	1	1	1	8	5	10	1	1	3	1	5	0	888	5	888	4	3	2	0	999	5	3	0	999	1	4	3	24	1	3	3	5
297	4	1	888	1	3	1	2	1	1	0	0	0	1	1	1	0	1	1	1	1	9	4	10	1	2	3	1	5	1	888	5	3	3	3	2	1	2	4	2	1	1	1	5	5	24	1	3	2	4
298	4	1	34	1	3	1	2	1	0	1	0	0	1	1	1	0	1	1	1	1	8	6	10	2	2	3	1	5	1	100	5	0	888	3	888	1	1	5	2	1	888	1	5	5	48	1	5	2	5
299	4	0	46	18	1	1	1	1	1	1	1	1	1	0	1	1	1	1	1	1	9	6	10	1	2	3	1	5	1	888	5	1	7	3	2	0	999	5	3	0	999	1	5	5	100	888	5	3	5
300	4	1	28	2	3	1	1	1	1	1	1	1	1	1	1	1	2	1	1	1	8	3	10	1	1	3	1	5	1	888	5	1	4	3	2	1	200	5	3	1	200	1	5	5	24	888	4	3	5
301	1	0	38	9	1	1	1	1	0	0	0	0	1	1	1	1	1	1	1	1	10	10	10	1	2	3	1	5	0	1	3	1	4	3	2	1	5	5	3	1	5	1	5	5	24	1	5	3	5
302	1	1	39	3	1	1	1	1	1	1	1	0	2	2	2	2	2	2	2	2	10	10	10	2	2	3	1	4	0	888	5	0	888	3	2	0	999	3	3	0	999	1	2	4	100	1	999	999	5
303	1	1	33	1	2	1	1	1	1	1	0	0	1	1	1	1	1	1	1	1	10	8	10	1	1	3	1	4	1	888	5	1	3	3	2	1	2	5	2	1	2	1	4	5	24	888	999	999	5
304	1	1	44	19	1	1	1	1	0	1	1	0	1	1	1	0	1	0	1	1	10	7	10	2	2	3	1	5	1	888	5	0	5	3	999	0	999	5	3	0	999	1	5	999	12	1	4	3	5
305	1	1	59	35	1	1	1	1	0	1	1	0	1	1	1	0	1	1	1	0	10	8	10	2	2	3	1	5	0	0	5	0	1	3	999	0	999	5	3	0	999	1	999	5	12	1	5	3	5
306	1	1	47	25	1	1	1	1	1	0	1	1	0	1	1	1	0	0	0	0	1	10	10	2	1	3	1	5	0	888	5	0	5	3	999	0	999	999	999	999	999	1	3	5	72	1	999	999	5
307	1	0	38	7	1	1	1	0	0	0	0	0	0	0	1	0	0	1	1	0	5	9	10	1	2	3	1	5	1	888	4	0	3	3	999	1	1	4	3	1	1	1	4	3	24	888	3	3	5
308	1	0	37	10	1	1	1	1	0	0	0	0	1	0	1	0	1	0	1	1	8	8	10	2	1	3	1	5	1	0	5	0	1	3	2	1	1	5	3	1	400	1	3	4	72	1	4	3	5
309	1	1	50	10	1	1	3	1	0	1	0	0	1	1	1	1	0	1	0	1	10	5	10	1	1	3	1	5	0	0	5	1	1	3	2	1	2	5	3	1	1	1	5	5	24	1	5	3	5
310	1	1	42	2	1	1	3	0	1	1	0	1	1	1	1	1	1	1	0	1	8	10	10	1	2	3	1	5	1	0	5	1	3	3	999	0	999	5	3	0	999	1	3	4	24	1	999	999	5
311	1	1	40	6	1	1	3	1	0	1	0	1	1	1	1	1	1	1	1	1	8	10	10	2	2	3	1	5	1	888	5	1	4	3	999	0	999	5	3	0	999	0	999	999	999	999	999	999	5
312	1	0	47	8	1	1	3	1	0	1	0	0	1	1	1	1	1	1	1	1	9	7	10	2	2	3	1	5	1	1	5	1	7	3	999	0	999	5	3	1	5	1	5	5	888	888	5	3	5
313	1	0	48	16	1	1	3	1	0	0	0	0	1	1	1	1	1	1	1	0	10	9	9	2	2	3	1	5	1	0	5	1	7	3	999	1	200	5	3	1	700	1	5	5	100	1	5	3	5
314	1	1	28	1	3	1	3	1	1	1	1	0	1	1	0	1	1	1	1	1	10	2	10	1	1	3	1	5	1	888	5	1	7	3	999	0	999	5	2	0	888	1	5	5	48	1	999	999	5
315	1	0	31	1	3	1	1	1	1	1	1	0	1	1	0	1	1	1	1	1	9	5	10	1	1	3	1	4	1	888	5	1	2	3	999	1	1	3	3	1	1	1	4	5	48	1	999	999	5
316	1	0	37	1	2	1	3	1	1	1	1	0	1	1	0	1	1	1	1	1	9	9	10	1	2	3	1	5	1	888	5	0	2	3	999	1	300	5	2	0	999	1	5	5	36	1	999	999	5
317	1	1	49	2	1	1	1	0	1	1	1	0	1	1	1	1	0	1	1	1	10	10	10	1	1	3	1	4	0	888	5	1	7	3	2	1	200	5	3	1	700	1	5	5	48	1	4	3	5
318	1	0	49	1	1	1	1	0	0	1	0	0	1	1	1	1	0	1	2	0	10	10	10	2	2	1	1	4	1	888	4	0	2	3	3	999	888	3	3	0	999	0	999	999	999	999	5	3	4
319	1	0	40	6	2	1	1	1	1	1	1	1	1	1	1	1	1	0	2	1	10	7	10	1	1	3	1	5	1	888	5	1	3	3	2	1	1	5	3	0	999	1	5	5	24	1	5	3	5
320	1	0	39	6	2	1	1	1	1	1	1	1	1	1	1	1	1	0	1	0	10	7	10	1	2	3	1	5	1	1	5	1	5	3	2	1	2	5	3	0	999	1	2	5	24	1	999	999	5
321	1	1	40	6	2	1	1	1	1	0	1	0	1	2	0	1	1	1	1	0	9	8	9	2	1	3	1	5	1	1	5	0	5	3	2	1	1	5	3	1	1	1	3	4	24	1	999	999	5
322	1	0	30	1	3	1	1	1	0	0	0	0	1	1	1	1	1	0	1	1	10	10	10	1	1	3	1	5	1	1	5	1	5	3	2	1	2	5	3	1	2	1	5	5	24	1	5	3	5
323	1	1	44	18	2	1	1	1	1	0	0	0	1	1	1	2	2	2	2	2	10	8	10	1	2	3	1	5	1	888	5	0	3	3	2	0	999	5	3	0	999	1	5	5	100	1	4	3	5
324	1	0	47	20	1	1	1	1	1	1	0	0	1	1	1	1	0	1	1	0	10	10	10	1	1	3	1	5	1	888	5	1	7	3	2	1	5	5	3	1	5	1	5	999	24	1	5	3	5
325	1	1	43	1	1	1	1	0	0	1	1	0	1	1	0	0	0	0	2	2	7	10	3	1	2	1	1	5	0	888	3	0	2	3	999	1	888	3	2	1	888	1	3	5	72	1	2	888	3
326	1	1	43	5	1	1	1	1	0	0	0	0	1	1	1	1	0	1	0	0	7	1	10	1	2	3	1	5	1	888	5	1	4	3	888	0	999	5	3	0	999	1	4	5	24	1	999	999	5
327	1	0	44	1	1	1	1	1	0	1	1	0	1	2	1	1	2	2	0	1	7	7	8	2	1	3	1	5	0	888	5	1	2	3	999	0	999	5	3	1	888	1	5	5	24	1	5	3	5
328	1	0	36	7	1	1	1	0	1	1	0	0	1	1	1	1	1	1	1	0	10	7	10	1	1	3	1	5	1	1	2	0	5	3	2	1	100	5	3	1	100	1	5	5	24	1	5	5	5
329	1	1	37	6	2	1	1	0	1	1	0	0	1	1	1	1	2	2	1	0	10	7	10	1	1	3	1	5	1	888	5	1	2	3	2	1	700	5	3	1	5	1	5	5	24	1	5	5	5
330	15	0	49	20	1	1	3	0	0	0	0	0	1	0	0	1	0	0	0	0	10	5	10	1	1	3	1	5	0	888	4	0	2	3	2	1	999	5	3	1	999	1	5	4	100	1	4	3	5
331	15	1	43	11	1	1	3	0	0	1	0	0	1	1	1	1	0	1	0	0	10	8	10	1	2	3	1	5	1	888	5	3	5	3	999	0	999	3	3	0	999	1	3	4	12	1	5	4	3
332	15	1	45	2	1	1	3	0	0	0	0	0	1	1	1	1	0	1	0	0	8	6	10	2	2	3	1	5	0	888	4	0	2	3	999	0	999	3	3	0	999	1	3	4	12	1	4	3	3
333	16	0	47	8	1	1	3	1	0	0	1	0	1	1	0	1	1	1	1	1	10	4	10	2	2	3	1	4	1	888	4	3	1	3	999	1	2	999	999	999	999	1	5	5	100	1	999	999	5
334	16	1	57	8	1	2	3	1	0	1	1	0	1	1	0	1	1	0	1	1	10	4	10	1	2	3	1	3	1	888	4	3	3	3	888	0	999	3	3	0	999	1	999	4	100	1	999	999	3
335	16	1	50	8	1	1	3	1	0	1	1	0	1	1	0	1	1	1	1	1	9	9	10	1	2	3	1	5	1	888	5	3	2	3	999	1	100	5	3	1	100	1	5	5	100	1	999	999	2
[truncated: 9 more columns]
